# Supplementary material for: Impact of self-perceived discomfort in critically ill patients on the occurrence of psychiatric symptoms in post-intensive care syndrome (PICS): A prospective observational study
Source: PLoS One. 2025 Jun 6;20(6):e0324099. doi: 10.1371/journal.pone.0324099 (PMC12143565; doi:10.1371/journal.pone.0324099)
Supplement: S1 File — (XLSX) [file pone.0324099.s004.xlsx]

## Sheet: Feuille 1
	1	2	3	4	5	6	7	8	9	10	11	12	13	14	15	16	17	18	19	20	20+	21	22	22+	23	24	25	26	27	28	29	30	31	32	34	35	36	37	38	39	40	41	42	43	44	45	46	47	48
	Bruit	lumière	lit	sommeil	soif	faim	froid	chaleur	douleur	tuyaux	intimité	angoisse	isolement	visite	téléphone	information	souffle	humeur	IPREA TOTAL	souvenirs	commentaire	trauma	nat. trauma	commentaire	clin. inconfort	clin. SPR	clin. anxiété	clin. dépression	clin. TPST	psy inconfort	psy SPR	psy anxiété	psy dépression	psy TPST	motif adm.	diagnostic	IGS2	SOFA J0	McCabe	Knaus	ATCD psy	ventil. inv	respi (autre)	Trachéo	cathéco > 24h	EER	VVC	KTA	SNG
1	0	0	0	0	0	0	0	0	0	0	0	8	0	0	0	6	0	7	11.6667	0		0			0	1	1	1	0	1	1	1	1	0	3	1	49	6	1	2	0	14	2	0	0	1	1	1	1
2	5	10	10	10	5	0	10	0	0	5	10	10	5	5	0	0	10	5	55.5556	0		1	1	mort imminente	1	1	1	0	0	1	1	1	1	1	3	2	46	7	1	1	0	3	2	0	1	0	1	1	1
3	2	2	1	3	0	0	3	0	1	3	3	0	0	0	0	0	0	0	10	0		1	2	dyspnée	0	0	0	0	0	0	0	1	0	0	3	2	26	2	0	1	0	1	1	0	0	0	0	0	0
4	0	2	0	2	7	1	0	0	0	3	1	9	0	0	0	5	6	0	20	1	visite amie	0			0	1	1	0	0	0	1	1	0	0	3	1	48	7	0	0	0	4	3	0	1	0	1	1	1
5	3	0	1	0	0	0	2	0	0	1	0	4	4	0	0	0	0	4	10.5556			0			0	1	1	0	0	1	1	1	0	0	3	4	18	3	0	0	0	0	0	0	1	0	0	0	0
6	5	5	0	0	7	0	0	0	5	8	6	9	9	0	0	0	7	6	37.2222	1	rêve	1	2	dyspnée	1	1	1	1	1	1	1	1	1	1	3	3	34	2	1	1	0	46	3	1	0	0	3	2	1
7	0	0	0	0	5	4	0	0	0	0	0	0	1	0	0	0	0	8	10	1	rêve	0			0	0	0	0	0	1	1	1	1	1	2	11	11	4	0	1	0	21	3	0	1	0	1	1	1
8	2	0	0	5	7	0	0	0	0	4	0	0	0	0	0	0	5	0	12.7778			1	2	dyspnée	0	0	0	0	0						2	13	27	3	1	2	0	0	0	1	0	0	0	0	0
9	2	0	0	4	5	0	0	0	6	3	4	0	0	3	8	0	0	5	22.2222			0			0	0	0	0	0						3	1	48	7	1	2	0	0	1	0	0	1	1	1	0
10	0	0	0	2	0	0	0	0	2	0	0	2	0	0	0	0	0	2	4.44444			0			0	0	0	0	0	0	0	0	0	0	1	10	46	8	1	2	1	0	0	0	0	0	0	0	1
11	6	0	0	0	0	0	0	0	0	2	0	0	0	0	0	0	2	0	5.55556			0			0	0	0	0	0	0					3	1	50	6	1	2	0	0	0	0	0	1	0	1	0
12	8	2	0	2	8	0	0	0	0	2	0	4	0	0	0	0	8	4	21.1111	1		0			0	1	1	0	0	0	1	1	0	0	3	1	55	7	1	2	1	0	2	0	0	1	1	1	0
13	0	6	2	0	6	0	0	0	0	0	0	0	0	0	0	0	8	2	13.3333	0		1	2	douleur aigue	0	1	1	1	1	1	1	1	1	1	3	1	29	5	0	0	0	5	3	0	1	0	1	1	1
14	2	0	2	7	8	8	0	0	0	3	0	0	0	0	0	0	0	6	20			0			0	1	1	0	0	0	0	0	0	0	1	9	15	1	0	0	0	0	0	0	0	0	0	0	0
15																			#DIV/0!
16	0	0	0	0	0	0	0	0	0	0	0	0	0	0	0	0	0	0	0			0			0	1	1	1	0						3	5	29	1	0	0	1.2	0	0	0	0	0	0	1	0
17	8	5	8	7	4	2	7	3	8	3	3	3	3	1	4	7	2	3	45			1	1	Réveil "paralysé"	1	1	1	1	1	1	1	1	1	1	3	1	77	14	2	3	0	0	2	0	1	0	1	1	0
18	2	0	0	0	0	0	8	0	0	2	2	0	0	0	0	0	4	0	10	1	réveil IOT	0			0	1	1	0	0	0	1	1	0	0	3	1	46	5	1	2	0	3	2	0	1	0	1	1	1
19	0	0	0	0	2	0	0	0	2	2	5	0	0	0	0	0	2	0	7.22222			0			0	0	0	0	0	0	1	1	0	0	3	2	19	0	0	1	0	0	0	0	0	0	0	0	0
20	4	4	0	0	5	0	0	0	0	6	2	0	0	0	0	0	0	8	16.1111			0			1	1	1	1	1						3	7	28	5	0	1	0	0	0	0	0	1	0	1	0
21	4	0	0	0	0	0	7	0	0	4	4	4	3	0	0	0	0	3	16.1111			0			0	0	0	0	0	0	0	0	0	0	3	1	24	4	1	1	0	0	1	0	0	0	1	1	0
22	5	2	0	8	0	0	0	0	5	0	0	3	0	0	0	0	0	0	12.7778	1	rêve	1	2	douleur VVC	1	1	1	0	1	1	1	1	1	1	3	5	41	2	0	0	0	29	3	1	1	0	2	2	1
23	5	5	4	5	9	10	7	7	5	5	4	4	5	4	5	3	8	5	55.5556			1	1	soif	1	1	1	1	1	1	1	1	1	1	1	14	58	9	1	1	0	0	3	0	1	0	2	1	0
24	0	0	5	0	5	9	5	0	2	0	0	3	0	0	0	4	0	0	18.3333			0			0	0	0	0	0						2	13	35	5	1	2	0	0	0	1	1	0	0	0	1
25	5	5	0	0	7	0	0	0	0	3	0	0	0	0	0	2	0	2	13.3333			0			0	0	0	0	0	0	0	0	0	0	3	7	14	5	0	0	0	0	0	0	1	0	0	0	0
26	0	0	0	0	0	0	5	0	2	0	2	5	5	0	0	0	10	5	18.8889			0			1	1	1	1	1						3	5	24	2	1	1	1	0	0	0	0	0	0	0	0
27	0	0	0	0	0	0	0	0	0	0	0	0	0	0	0	0	0	0	0			0			0	0	0	0	0	0	0	0	0	0	3	6	26	3	1	1	0	0	0	0	0	1	0	1	0
28	0	0	0	5	8	0	2	0	0	0	0	8	0	0	0	0	0	0	12.7778			1	2	chir en urgence	0	1	1	0	0						3	3	36	11	0	0	0	0	2	0	1	0	1	1	0
29	8	0	2	7	0	0	8	0	0	6	0	7	0	0	0	0	0	8	25.5556	0		0			1	1	1	1	1						3	1	55	5	1	1	0	1	0	0	0	0	0	1	0
30	0	0	5	0	0	0	3	0	0	0	0	0	0	0	0	0	2	5	8.33333			0			0	1	1	0	0	1	1	1	0	0	3	2	57	9	1	2	0	0	0	0	0	1	0	1	0
31	1	0	0	0	3	0	0	2	0	0	0	1	0	0	0	0	0	3	5.55556	0		0			0	0	0	0	0	1	1	1	0	1	3	5	46	6	1	0	0	16	3	1	1	0	2	3	1
32	0	3	3	0	0	0	5	0	4	0	0	3	0	0	0	0	0	3	11.6667			1	2	position lit	0	1	1	0	0						3	8	6	0	0	0	0	0	0	0	0	0	0	0	0
33	0	0	0	0	0	9	0	0	4	4	0	0	0	0	0	0	0	0	9.44444			0			0	0	0	0	0						3	1	27	2	1	1	0	0	2	0	0	0	0	1	0
34	0	0	0	0	8	8	6	0	0	0	2	8	0	0	6	0	3	0	22.7778	1	hallucinations	0			0	1	1	0	0	1	1	1	1	1	3	3	56	16	1	2	0	5	0	0	1	0	1	1	1
35	4	4	2	2	6	0	0	0	0	6	2	2	2	3	2	4	4	0	23.8889	1		0			0	0	0	0	0						3	3	45	8	1	1	0	5	3	0	1	0	2	1	1
36	0	0	0	5	10	10	0	0	0	0	5	2	0	0	0	3	10	4	27.2222			0			1	1	1	1	1						3	1	59	7	1	2	4	0	3	0	1	1	1	1	0
37	0	0	0	0	5	0	0	3	0	0	0	5	0	0	0	0	0	0	7.22222	0		1	1	hallucinations	0	1	1	0	1	0	1	1	0	0	3	1	62	11	0	0	0	7	0	1	1	0	2	2	1
38	6	2	5	10	0	0	3	0	0	10	0	10	6	0	0	0	6	8	36.6667	1		0			0	0	0	0	0						3	1	33	5	1	1	0	9	3	1	1	0	3	1	1
39	2	2	5	6	7	0	0	0	4	7	0	6	0	0	0	6	6	0	28.3333	1		0			1	1	0	0	1						1	9	42	8	1	1	0	1	2	0	1	0	1	0	1
40	2	0	6	2	0	5	2	3	8	8	7	0	5	0	0	0	0	6	30			0			1	1	1	0	1						3	8	15	0	0	0	0	0	0	0	0	0	0	0	0
41	0	0	0	0	0	0	0	0	0	0	4	7	0	0	0	0	9	3	12.7778			0			0	1	1	1	1						3	1	18	1	0	0	0	0	3	0	0	0	0	1	0
42	5	4	9	0	0	0	3	0	0	2	1	0	0	0	0	0	0	0	13.3333			0			1	1	1	0	1	1	1	1	0	1	3	2	12	5	0	0	0	0	0	0	1	0	1	1	0
43	0	2	0	0	0	0	0	0	3	2	1	2	0	0	0	0	1	3	7.77778			0			0	1	1	0	0						3	2	23	5	0	0	0	0	0	0	1	0	1	1	0
44	2	3	6	10	4	0	0	5	9	10	3	8	8	2	0	5	8	10	51.6667	1		0			1	1	1	0	1	1	1	1	0	1	3	1	63	8	0	0	0	3	1	0	1	0	1	1	1
45	4	0	6	4	7	7	0	0	5	0	0	4	0	0	0	5	0	4	25.5556	1	REVE	1	2	SOIGNANT	1	1	1	1	1	1	1	1	0	1	3	3	23	3	0	0	0	19	0	1	0	0	1	3	1
46	6	5	10	1	5	6	3	5	2	3	9	2	9	6	8	3	8	8	55			0			0	1	1	0	0	1	1	1	1	0	3	4	46	3	1	2	0	0	1	0	1	1	1	1	0
47	3	0	0	0	5	0	0	0	0	0	0	4	0	0	0	0	8	0	11.1111			0			0	0	0	0	0	0	1	1	1	0	3	5	42	6	2	2	0	0	2	0	0	0	1	1	0
48	2	2	4	4	8	6	3	2	8	7	3	3	3	10	7	5	3	0	44.4444			1	1	MANQUE EMPATHIE	0	0	0	0	0						3	7	36	1	2	2	0	0	0	0	0	1	0	0	0
49	0	8	8	8	0	0	8	0	8	0	9	8	0	0	0	0	8	8	40.5556	0		1	1	ANXIETE	1	1	1	1	1	1	1	1	1	1	1	9	29	1	0	0	0	21	0	1	0	0	2	1	1
50	4	4	4	0	0	0	3	0	2	0	0	0	6	0	0	0	4	2	16.1111	1	CAUCHEMAR	0			1	1	1	1	1	1	1	1	1	1	3	1	38	2	1	1	0	7	3	0	0	0	1	1	1
51	0	1	1	1	1	6	1	0	0	8	4	4	0	2	0	4	3	3	21.6667			1	2		0	1	1	0	0	0	1	1	1	0	3	5	18	0	1	1	0	0	0	0	0	0	0	1	1
52	0	10	0	8	10	0	3	3	0	8	5	0	0	0	0	8	7	0	34.4444	1	VISITE FAMILLE	0			1	1	0	1	0	1	1	1	1	0	3	4	83	9	0	0	0	8	2	0	1	1	1	2	1
53	4	0	7	8	9	0	0	0	5	0	0	8	8	0	0	5	8	7	38.3333	1	CONSCIENT	1	2	DECANULATION	1	1	1	1	1	1	1	1	1	1	1	9	35	3	1	1	0	25	0	1	0	0	4	2	1
54	0	0	8	0	3	0	0	0	0	5	3	8	0	0	0	0	6	0	18.3333	1	REVEIL	1	1	DECES VOISIN	0	0	0	0	0	0	1	1	1	1	3	2	51	14	1	2	0	1	2	0	1	0	1	1	1
55	0	0	0	5	0	0	0	0	0	0	0	8	0	0	0	0	0	8	11.6667	0		1	1	CONFUSION	0	1	1	0	1						1	10	48	8	1	1	1	7	0	0	1	0	2	2	1
56	6	0	0	0	5	0	0	0	9	8	8	3	0	0	0	8	10	7	35.5556	0		1	1	HALLUCINATION	1	1	1	0	0	1	1	1	0	1	3	1	66	9	1	1	0	11	0	0	1	0	2	2	1
57	6	0	0	0	0	7	3	0	0	0	0	5	0	0	0	0	0	0	11.6667			0			0	0	0	0	0	0	0	0	0	0	3	1	51	8	1	1	3	0	2	0	0	1	1	1	0
58	5	6	8	0	6	0	0	0	8	0	0	10	7	7	0	0	8	10	41.6667	1	HALLUCINATION	1	1	HALLUCINATION	1	1	1	1	1	1	1	1	1	1	3	2	48	8	1	1	0	30	0	0	1	1	3	2	1
59	5	8	0	0	10	0	10	0	2	0	3	10	0	0	0	0	5	0	29.4444	0		1	1	RESULTAT BIO	1	1	1	0	0	1	1	1	0	0	3	1	57	10	1	2	0	3	1	0	1	0	1	1	1
60	0	0	0	0	0	0	0	0	0	0	0	6	0	0	0	0	7	0	7.22222			0			0	0	0	0	0	0	1	1	0	0	3	1	53	10	1	2	0	4	0	0	1	0	1	1	1
61	0	0	0	0	4	0	0	0	0	0	0	10	0	0	0	0	2	4	11.1111			0			0	0	0	0	0	0	0	0	0	0	1	12	8	0	0	0	0	0	0	0	0	0	0	0	0
62	3	0	6	0	7	0	0	0	0	0	3	5	0	0	0	0	0	4	15.5556			0			0	1	1	0	1	0	1	0	0	1	3	4	59	8	1	1	0	0	0	0	1	1	1	1	0
63	0	0	0	3	0	0	0	0	0	0	0	5	0	0	0	0	2	0	5.55556	0		0			1	1	1	0	0	1	1	1	0	0	1	2	56	7	1	1	0	3	0	0	1	0	1	1	1
64	5	2	0	0	0	0	0	0	0	0	0	0	0	0	0	0	8	0	8.33333			0			0	0	0	0	0	0	0	0	0	0	3	1	38	3	1	1	0	0	1	0	0	0	0	1	0
65	0	0	0	0	0	0	4	0	0	2	0	0	0	0	0	0	0	3	5	1		0			0	0	0	0	0	0	0	0	0	0	3	2	56	9	1	2	0	1	3	0	1	0	1	0	0
66	0	0	2	7	4	0	0	4	5	2	0	6	0	0	2	0	5	10	26.1111			0			0	1	1	0	0	0	1	1	0	1	3	2	45	6	1	1	0	0	3	0	1	0	1	1	0
67	0	0	0	0	6	4	0	0	7	0	0	4	0	0	0	0	6	6	18.3333			0			0	1	1	0	0	1	1	1	0	0	3	7	54	6	1	1	0	0	0	0	0	1	1	1	0
68	8	8	6	10	0	4	10	0	8	5	5	0	0	8	0	10	0	5	48.3333			0			1	0	0	0	0	1	0	0	0	0	3	5	7	1	1	1	0	0	0	0	0	0	0	0	0
69	0	0	3	5	0	0	6	2	3	4	0	7	2	0	0	0	4	5	22.7778			0			0	0	0	0	0	1	1	1	0	0	3	1	28	2	0	0	0	0	2	0	0	0	0	1	0
70	0	0	0	0	0	0	3	0	0	4	8	0	6	0	0	0	0	0	11.6667			0			0	0	0	0	0	0	0	0	0	0	3	1	8	0	0	0	0	0	0	0	0	0	0	0	0
71	0	0	0	0	10	2	0	10	0	0	0	10	0	0	0	0	10	0	23.3333	1	REVE	1	1	DELUSION	1	1	1	1	1	1	1	1	1	1	3	1	46	8	1	1	0	21	0	1	1	0	2	1	1
72	6	2	5	2	6	1	1	1	4	3	0	1	1	1	0	2	5	2	23.8889	1	CAUCHEMAR	1	2	CHUTE	1	1	0	0	1	1	1	1	0	1	3	5	34	0	1	1	0	36	0	1	1	0	3	2	1
73	0	0	0	0	4	0	0	0	0	7	0	5	0	0	0	0	3	0	10.5556	0		1	1	CONFUSION	0	1	1	0	1	1	1	1	0	1	3	1	43	6	1	1	0	9	3	0	1	0	1	1	1
74	0	3	0	0	0	0	0	0	0	1	0	0	0	0	0	0	0	0	2.22222	0		0			0	0	0	0	0	0	1	0	0	1	3	2	78	10	0	0	0	4	0	0	1	0	1	2	1
75	0	0	0	0	6	0	2	0	0	3	0	5	8	5	0	0	0	7	20			0			1	1	1	1	1	1	1	1	1	1	3	4	68	8	1	1	0	0	0	0	0	0	1	1	0
76	5	8	10	6	3	2	10	0	2	4	5	6	2	2	4	9	6	2	47.7778	1	REVE	1	1	DELUSION	1	1	1	1	0	1	1	1	0	1	3	1	28	6	1	2	0	13	2	0	1	0	1	1	1
77	0	0	0	1	0	0	2	0	0	0	0	3	0	0	0	0	0	0	3.33333	0		1	1		1	1	1	0	1	1	1	0	0	1	1	12	8	0	0	0	0	0	0	0	0	0	1	1	0
78	0	0	7	1	8	0	0	0	0	7	0	0	0	0	0	6	0	8	20.5556	0		0			1	1	1	0	0	1	1	1	0	1	3	5	13	0	0	0	0	0	0	0	0	0	1	1	0
79	10	0	10	0	10	5	10	7	0	6	5	4	7	0	10	0	0	5	49.4444	0		0			0	0	0	0	0	1	0	0	0	1	3	3	31	0	1	1	0	0	0	0	0	0	0	0	0
80	2	2	8	3	10	0	0	0	5	8	2	8	6	0	0	3	0	3	33.3333	0		0			1	0	0	0	0	1	0	0	0	0	3	4	34	3	1	1	0	0	0	0	0	0	0	0	0
81	3	2	1	7	1	9	8	3	3	5	8	7	2	5	4	1	5	4	43.3333	1		0			0	1	1	0	1	1	1	1	0	1	3	5	41	6	0	0	1	1	0	0	0	0	1	1	1
82	0	0	0	0	7	0	2	0	0	4	0	9	0	0	0	0	0	9	17.2222			0			0	1	1	0	0						3	5	33	0	0	1	0	0	0	0	0	0	1	1	0
83	0	0	0	2	2	0	3	0	5	0	0	0	0	0	0	0	0	7	10.5556			1	2	VNI	1	1	1	1	1	1	1	1	1	1	2	9	25	2	0	0	0	0	1	0	0	0	0	1	0
84	0	0	0	0	0	0	2	0	0	6	5	10	0	0	0	0	5	5	18.3333			0			0	1	1	1	1	1	1	1	0	1	3	1	48	4	1	1	0	0	3	0	0	0	1	1	0
85	0	0	6	5	5	0	0	0	5	5	0	0	0	0	0	0	7	3	20			0			0	0	0	0	0	0	1	0	1	0	3	2	32	4	1	1	0	0	3	0	1	0	1	1	0
86	0	0	2	0	2	0	5	0	0	6	0	3	0	0	0	0	0	0	10			0			0	1	1	0	0						1	3	49	2	1	2	0	0	1	0	0	0	0	1	0
87	0	5	9	6	0	0	0	0	0	0	0	0	0	3	0	0	7	0	16.6667			0			0	0	0	0	0	0	1	1	0	0	3	1	28	2	1	1	0	0	1	0	0	0	0	1	0
88	0	0	5	0	5	7	0	0	0	5	0	4	1	0	0	0	0	0	15			0			0	0	0	0	0						3	3	48	5	0	0	0	0	0	0	1	0	0	1	0
89	3	2	2	5	0	0	0	0	4	4	0	2	1	0	0	3	5	0	17.2222			1	1	URGENCE CHIR	1	1	1	0	1						3	1	27	2	0	0	1	0	2	0	0	0	0	1	0
90	0	0	5	0	10	0	7	0	0	0	2	3	0	0	0	3	1	0	17.2222	1	DELUSION	0			1	1	1	1	1	1	1	1	1	1	3	1	53	11	0	0	0	38	0	1	1	0	2	3	1
91	0	2	8	0	5	0	0	0	0	2	0	3	5	0	0	0	7	10	23.3333			0			1	1	1	0	0	1	1	1	0	1	3	43	6	1	1	0	0	3	0	0	0	1	1	1	1
92	0	0	10	0	0	2	0	0	0	8	10	10	7	5	0	0	0	8	33.3333			1	1	AGONIE VOISIN	0	1	1	1	1						3	4	56	4	1	1	0	0	0	0	0	1	0	1	0
93	0	0	5	5	5	0	0	0	0	2	8	5	3	0	0	0	8	0	22.7778			1	2	DYSPNEE	0	0	0	0	0	1	1	1	0	0	3	1	38	5	0	0	0	0	2	0	0	0	1	1	0
94	0	0	0	6	0	0	0	0	7	8	0	0	5	0	0	0	6	5	20.5556	0		0			1	1	0	1	1	1	1	1	0	0	3	1	36	3	1	2	0	9	1	0	0	0	1	1	1
95	0	0	0	3	3	0	0	0	0	0	0	8	0	0	0	0	2	0	8.88889			0			0	0	0	0	0						2	3	16	0	0	0	1	0	0	0	0	0	0	0	0
96	0	0	2	0	0	0	0	0	0	3	0	5	0	0	0	0	0	7	9.44444			0			0	1	1	0	0						3	2	37	3	1	1	0	0	0	0	0	0	0	1	0
97	5	0	0	0	0	0	4	0	0	2	0	3	0	0	0	0	5	2	11.6667			0			0	1	1	0	0						3	1	47	5	1	1	0	0	2	0	0	0	0	1	0
98	4	0	7	4	0	0	2	3	5	7	1	5	0	0	1	1	4	4	26.6667	0		0			1	1	1	0	0	1	1	1	0	0	3	1	67	8	1	1	0	1	1	0	0	0	1	1	1
99	5	7	8	7	2	0	0	0	0	0	2	10	5	0	0	0	5	8	32.7778	0		1	1	PERTE MEMOIRE	1	1	1	0	1						3	1	45	5	1	1	0	3	3	0	1	0	1	1	1
100	2	2	0	8	0	0	0	0	2	2	2	2	0	0	0	0	0	0	11.1111			0			0	0	0	0	0	1	0	0	0	0	3	1	57	5	1	2	0	0	3	0	0	0	1	1	0
101	1	1	5	0	8	0	10	0	5	0	5	8	10	0	0	0	5	0	32.2222			0			0	1	1	0	0						3	7	40	4	1	1	0	0	0	0	0	0	1	1	0
102	2	4	2	3	1	1	2	2	5	6	2	6	5	2	1	1	6	2	29.4444			1	2	ACCIDENT MOTO	0	1	0	0	1	1	1	0	0	1	1	9	17	1	0	0	0	0	0	0	0	0	0	0	0
103	5	2	1	1	1	1	1	0	2	1	0	1	1	2	0	0	4	1	13.3333	0		1	2	VNI	0	0	0	0	0	0	0	0	0	0	3	1	46	4	1	1	0	0	3	0	0	0	1	1	0
104	9	0	1	1	5	8	0	0	0	3	2	0	1	1	0	1	4	0	20			0			0	0	0	0	0						3	2	49	7	1	2	0	0	3	0	1	0	1	2	0
105	0	2	0	5	0	7	0	0	0	5	1	0	0	0	0	0	3	0	12.7778			1	1	FIBRO	0	0	0	0	0	0	0	0	0	0	3	1	34	2	0	0	4	0	2	0	1	0	0	1	0
106	5	3	2	4	0	4	0	0	2	2	7	0	0	0	0	2	0	0	17.2222			0			0	0	0	0	0	0	0	0	0	0	3	7	19	3	1	1	0	0	0	0	0	0	1	0	0
107	0	8	0	8	0	0	2	0	0	8	0	0	0	0	0	0	5	0	17.2222			1	1	SAUD	0	0	0	0	0	0	0	0	0	0	3	1	50	3	1	1	2	0	3	0	0	0	0	1	0
108	0	0	0	0	3	2	0	0	0	0	0	5	0	0	0	0	7	0	9.44444			1	1	APHONIE TRACHEO	0	0	0	0	0	0	0	0	0	0	1	13	30	2	1	1	0	0	0	1	0	0	0	0	0
109	5	4	8	8	0	8	8	0	8	4	6	4	4	3	0	8	6	5	49.4444			0			1	1	1	0	1	1	1	1	0	0	1	10	8	0	0	0	0	0	0	0	0	0	0	1	0
110	5	5	0	10	5	0	0	0	3	0	0	10	8	0	0	0	3	0	27.2222	0		0			0	1	1	0	0	1	1	1	0	1	1	3	77	14	1	1	0	3	0	0	1	1	1	1	1
111	5	4	3	5	3	3	5	3	4	7	5	4	5	6	1	3	2	4	40	1		1	1	TRACHEO	1	1	1	1	1	1	1	1	1	1	3	5	20	1	0	0	0	32	2	1	0	0	1	1	1
112	0	3	0	4	0	0	0	0	0	0	4	3	5	0	0	0	0	0	10.5556			0			0	0	0	0	0	0	0	0	0	0	1	11	34	3	0	0	0	1	0	0	0	0	0	1	0
113	5	6	8	5	9	7	7	3	9	0	3	8	8	0	0	4	4	9	52.7778			0			1	1	1	1	1	1	1	1	1	1	3	3	34	1	1	1	4	0	2	0	1	0	0	0	0
114	0	2	0	4	0	0	0	0	6	7	0	0	0	3	0	0	4	6	17.7778	1		0			0	0	0	0	0	0	0	0	0	0	1	9	27	3	1	1	0	1	0	0	1	0	0	0	0
115	1	3	8	1	1	1	1	1	1	1	1	1	1	1	1	1	6	1	17.7778			0			0	0	0	0	0	0	0	0	0	0	2	11	24	2	1	1	0	0	0	0	0	0	0	0	0
116	3	1	6	5	0	0	0	0	0	2	3	0	0	6	2	0	0	0	15.5556	1		0			1	1	1	1	1	1	1	1	1	1	3	1	65	5	0	0	0	75	1	1	1	1	2	2	1
117	3	1	5	0	7	0	3	0	0	0	0	1	0	0	0	0	2	1	12.7778			0			0	0	0	0	0	0	0	0	0	0	3	2	74	13	1	1	0	0	0	0	1	0	2	1	0
118	0	0	0	0	0	0	0	0	0	7	0	5	0	0	0	0	5	0	9.44444			0			0	1	1	0	0	0	1	1	1	0	3	1	32	3	1	1	0	0	3	0	0	0	0	1	0
119	8	0	7	3	10	0	0	8	10	5	0	10	10	0	0	7	8	10	53.3333	0		1	1	AIDE SOIGNANTE	1	1	1	1	1	1	1	1	1	1	1	3	21	3	1	1	1	4	0	0	1	0	2	1	1
120	3	3	0	7	8	8	0	0	0	0	0	8	0	0	0	10	2	10	32.7778			1	1	MANQUE INFORMATION	0	1	1	0	0	1	1	1	1	0	3	2	26	2	2	2	0	0	1	0	0	0	0	1	0
121	0	0	5	5	5	0	0	0	0	2	8	5	3	0	0	0	8	0	22.7778			1	2	DYSPNEE	0	0	0	0	0	1	1	1	0	0	3	1	38	5	0	0	0	0	2	0	0	0	1	1	0
122	0	0	10	5	0	0	5	0	0	2	0	5	0	0	0	0	5	5	20.5556	0		0			1	1	1	1	1	1	1	1	1	1	3	2	52	6	0	0	0	1	0	0	1	0	1	1	1
123	0	0	6	6	0	0	0	0	0	0	0	10	0	0	0	0	6	5	18.3333			1	2	DYSPNEE	1	1	1	1	1	1	1	1	1	0	2	9	30	2	1	2	0	0	3	0	0	0	2	1	0
124	0	0	0	2	0	0	2	0	0	4	0	5	0	0	0	0	0	5	10			0			0	0	0	0	0	0	0	0	0	0	2	3	19	1	1	1	0	0	0	0	0	0	0	0	0
125	0	0	0	0	8	0	0	0	0	0	0	5	0	0	0	0	0	0	7.22222			0			0	0	0	0	0	0	0	0	0	0	3	1	30	2	2	2	0	0	3	0	0	0	0	1	0
126	5	0	0	8	10	0	0	0	6	0	0	8	0	0	0	0	0	0	20.5556	0		0			1	1	1	0	1	1	1	1	1	1	2	12	45	4	1	2	1	0	3	0	0	0	1	1	0
127	0	0	0	4	0	0	0	0	2	4	0	4	0	0	0	2	8	0	13.3333	1	DELUSION	0			1	1	0	0	1	1	1	1	1	1	3	5	23	2	0	0	0	40	0	1	0	0	2	2	1
128	6	8	7	2	9	0	8	0	0	0	9	0	10	0	0	0	0	0	32.7778	1		1	1	TOILETTE INTIME	1	0	0	0	0						1	14	46	5	1	0	0	0	0	0	1	0	1	1	0
129	7	0	0	0	0	0	2	0	5	0	0	0	0	0	0	0	0	3	9.44444			0			0	0	0	0	0						2	11	27	2	1	1	0	0	0	0	0	0	0	1	0
130	3	5	0	5	8	8	7	0	0	5	5	0	0	0	0	1	0	0	26.1111						0	0	0	0	0						3	2	45	5	0	0	0	0	0	0	1	0	1	1	0
131	8	0	6	0	0	0	0	0	0	0	2	0	0	0	0	2	0	2	11.1111			1	2	CONTENTION	0	1	1	0	0						3	4	68	10	1	1	0	0	0	0	1	1	1	1	0
132	5	5	8	6	0	8	8	0	0	7	0	0	0	0	5	2	0	0	30	0		1	2	VVC	0	0	0	0	0	0	0	0	0	0	3	4	57	5	0	1	0	0	0	0	1	1	0	1	0
133	0	0	0	0	2	0	8	0	0	0	7	3	0	0	0	0	8	8	20	0		0			1	1	1	0	0	1	1	1	1	1	1	3	51	8	0	0	4	17	0	0	1	0	2	1	1
134	0	0	0	8	0	0	0	0	8	4	0	9	0	0	0	0	6	7	23.3333	0		1	2	VNI	1	1	1	1	1	1	1	1	1	1	3	1	66	8	1	1	1	9	3	0	1	0	1	1	1
135	0	6	0	9	0	0	7	0	2	7	0	5	0	0	0	7	0	1	24.4444			1	1	REFLEXION	1	1	1	0	1	1	1	1	1	1	3	3	47	4	1	2	0	0	0	0	0	0	1	1	0
136	6	0	0	3	0	0	0	0	0	2	0	4	0	0	0	6	0	2	12.7778			1	1	MANQUE DINFO	0	0	0	0	0	1	0	0	0	0	1	12	8	0	0	0	0	0	0	0	0	0	0	0	0
137	5	5	0	10	10	10	10	5	0	0	0	5	5	0	0	0	0	5	38.8889	0		0			1	0	0	0	0	1	1	1	1	1	3	1	38	3	1	1	0	40	0	1	1	0	2	1	1
138																			#DIV/0!
139	0	5	6	0	3	0	2	0	0	0	0	0	5	0	0	0	0	0	11.6667	1	DELUSION	0			1	0	0	0	0	1	1	1	0	1	2	14	37	3	1	1	0	5	2	0	1	1	1	1	1
140	5	7	0	0	0	0	0	0	0	0	0	6	0	0	0	0	0	0	10	0		0			0	0	0	0	0						2	9	35	3	2	2	0	0	0	0	0	0	1	0	0
141	0	0	6	8	10	0	10	8	0	8	0	9	9	9	9	0	2	6	52.2222	1		1	2	VVC	1	0	1	0	0	1	1	1	1	1	3	1	23	3	1	1	1	1	1	0	0	0	1	1	0
142	0	0	5	7	5	0	5	0	0	8	0	3	3	0	0	5	5	6	28.8889			0			1	1	1	0	1	1	1	1	1	1	3	4	51	5	1	1	0	0	3	0	0	0	0	1	0
143	0	0	2	0	0	0	0	0	0	0	0	8	0	0	0	0	0	0	5.55556			0			0	0	0	0	0	0	0	0	0	0	3	3	18	1	1	2	0	0	2	0	0	0	1	1	0
144	0	2	1	1	2	0	4	0	0	5	5	1	0	0	0	1	1	3	14.4444			0			0	0	0	0	0	1	0	0	0	0	3	1	38	3	1	1	0	0	3	0	0	0	1	2	0
145	7	5	5	5	0	0	2	2	0	5	6	6	0	2	0	0	0	0	25	0		1	2	DESATURATION	1	1	1	1	1	1	1	1	1	1	3	5	70	9	0	0	2	28	0	1	1	0	1	1	1
146	0	0	2	0	1	1	0	0	7	0	0	0	0	0	0	0	0	0	6.11111	0		0			0	0	0	0	0	0	0	0	0	0	3	4	26	2	1	2	0	0	0	0	0	0	0	1	0
147	0	0	0	0	0	0	0	0	0	0	0	2	0	0	0	0	0	2	2.22222	0		0			0	1	1	0	0	1	1	1	0	1	3	1	48	5	0	0	0	36	0	1	1	1	1	1	1
148	1	1	3	3	2	0	0	0	0	0	0	0	0	0	0	0	0	0	5.55556	0		0			0	0	0	0	0	0	0	0	0	0	3	2	50	5	1	1	0	0	0	0	1	0	1	1	0
149	0	0	5	4	0	0	7	0	0	5	3	2	1	0	0	7	2	0	20	1	DELUSION	0			0	1	1	0	1						1	3	63	8	2	2	0	1	0	0	1	0	1	1	0
150	0	0	0	0	0	0	0	0	0	0	2	0	0	0	0	2	8	0	6.66667			0			0	0	0	0	0	0	0	0	0	0	3	1	41	5	1	1	0	0	2	0	0	0	0	1	0
151	7	4	4	5	3	3	0	0	6	6	6	6	4	4	6	3	4	5	42.2222	1		1	1	PROCHES	1	1	1	0	0						3	1	53	7	1	1	0	1	2	0	1	0	1	1	1
152	4	4	10	2	0	0	0	0	3	10	10	6	2	0	0	0	0	3	30			1	1	ARRIVEE	0	0	0	0	0	0	0	0	0	0	3	3	33	5	1	1	0	0	0	0	0	0	0	0	0
153	5	0	0	7	0	0	0	5	0	0	0	5	4	0	0	0	0	5	17.2222	0		0			1	1	1	1	1	1	1	1	1	1	3	1	31	3	1	1	0	18	3	1	1	0	1	1	1
154	0	0	0	0	0	0	0	0	0	0	0	0	0	0	0	0	0	0	0	0		0			0	0	0	0	0						3	2	54	11	1	1	0	1	0	0	1	0	1	1	1
155	5	5	0	0	7	0	0	0	0	0	0	5	2	0	0	0	0	0	13.3333	0		0			1	1	1	1	1	1	1	1	1	1	1	3	50	11	0	0	0	51	1	1	1	0	3	2	1
156	9	0	10	10	0	0	0	0	0	0	0	0	0	0	0	0	0	0	16.1111			0			1	1	1	0	0						2	13	19	1	1	1	0	0	0	1	0	0	1	0	0
157	0	0	0	7	0	0	2	0	8	0	0	0	0	0	0	0	10	0	15	0		0			0	0	0	0	0	1	1	1	0	1	1	3	40	4	1	1	0	1	0	0	0	0	0	1	1
158	0	0	0	7	0	0	0	0	0	0	0	0	0	0	0	0	3	0	5.55556	0		0			1	1	1	1	1	1	1	1	1	1	3	4	48	5	1	2	0	12	2	0	1	1	1	1	1
159	6	4	5	4	5	6	7	7	7	7	6	7	5	4	3	4	5	7	55			1	1	ISOLEMENT	0	0	0	0	0	1	1	1	1	1	3	2	71	8	1	2	1	0	2	0	1	0	1	1	0
160	0	0	0	0	0	0	2	0	0	0	0	8	0	0	0	3	5	5	12.7778	0		0			0	1	1	0	0	1	1	1	0	1	3	2	58	5	1	1	0	1	3	0	1	0	1	1	0
161	5	6	0	5	10	0	0	0	3	5	0	6	0	0	0	0	10	6	31.1111			0			1	1	1	1	1	1	1	1	1	1	3	1	33	3	0	0	1	0	2	0	0	0	1	1	0
162	0	0	0	0	4	0	0	0	0	7	0	0	0	0	0	0	0	4	8.33333	0		0			1	1	1	0	0	1	1	1	1	1	3	1	52	4	1	2	0	10	0	1	1	1	1	1	1
163	3	3	8	7	0	0	10	0	6	5	0	0	0	0	0	0	0	3	25			1	1	médecin prétentieux	1	1	1	0	0	1	1	1	1	0	3	3	17	0	0	1	0	0	0	0	0	0	0	1	1
164	6	2	0	2	2	0	0	0	0	0	0	0	0	0	0	0	0	6	10	1		1	2	CONTENTION	0	0	0	0	0	0	1	1	1	0	3	5	23	3	0	1	1	3	0	0	0	1	0	1	1
165	5	3	0	9	10	7	8	0	7	8	0	10	8	0	0	5	0	10	50	0		1	1	DELIRE	1	1	1	1	1	1	1	1	1	1	3	4	19	2	1	2	4	17	2	1	0	0	2	2	1
166	0	5	5	0	0	0	0	0	10	0	10	10	0	0	0	0	3	0	23.8889	0		0			1	1	1	0	1	1	1	1	1	1	3	1	33	3	0	1	0	34	0	1	1	0	2	2	1
167	5	0	0	0	0	0	2	0	7	0	7	5	5	0	0	0	8	0	21.6667			0			0	1	1	0	0	1	1	1	0	0	3	1	43	2	2	2	0	0	2	0	0	0	0	1	0
168	0	8	0	5	0	0	0	0	0	0	8	10	0	0	0	0	0	0	17.2222			0			1	1	1	0	0	1	1	1	0	0	3	2	29	4	0	0	0	0	0	0	1	0	1	1	0
169	0	0	0	0	0	0	2	0	0	0	0	5	0	0	0	0	0	0	3.88889			0			0	0	0	0	0	0	0	0	0	0	3	3	45	6	1	2	0	0	0	0	1	0	1	1	0
170	0	0	0	0	5	0	0	0	9	0	0	2	0	0	0	0	2	0	10			0			0	0	0	0	0	0	0	0	0	0	3	1	24	3	0	0	0	0	2	0	0	0	0	1	0
171	0	2	0	0	0	0	0	0	0	3	0	0	0	0	0	0	0	0	2.77778			0			0	0	0	0	0	0	0	0	0	0	3	5	26	3	0	1	0	0	0	0	0	0	0	1	1
172	0	0	4	0	0	0	6	0	0	0	7	0	0	0	0	0	6	0	12.7778			0			1	0	0	0	0	1	0	0	0	0	3	2	35	3	1	1	0	0	3	0	0	0	0	1	0
173	0	0	0	0	3	0	5	0	0	0	0	3	0	0	0	0	0	0	6.11111			0			0	0	0	0	0	0	0	0	0	0	2	11	24	3	1	2	0	0	0	0	1	0	0	0	1
174	0	3	0	0	0	0	2	0	0	0	0	2	5	0	0	0	0	0	6.66667			0			0	0	0	0	0	0	0	0	0	0	1	3	53	6	1	1	0	0	0	0	1	0	1	1	1
175	3	0	2	0	0	0	0	0	0	0	0	4	0	0	0	0	0	3	6.66667			0			0	0	0	0	0	0	0	0	0	0	1	3	15	1	0	0	0	0	0	0	0	0	1	1	1
[truncated: 33 more columns]
